# Supplementary material for: The scope of empowerment for conservation and communities
Source: Conserv Biol. 2024 Mar 15;39(1):e14249. doi: 10.1111/cobi.14249 (PMC11780202; doi:10.1111/cobi.14249)
Supplement: Supplementary file 1 — Supporting Information [file COBI-39-e14249-s001.xlsx]

## Sheet: Appendix S1
Supplementary Materials: Reviewing, redressing, and (re)claiming empowerment for conservation
Table S1: Data extracted for 17 variables from 121 empowerment-related studies in conservation (1992-2017)
Authors	Publication Year	Publication Title	Article Type	Empowerment Type	Empowerment Types (number)	Empowerment Definition	Empowerment Definition (1 = yes, 0 = no)	Empowerment Theory, Model, or Framework	Empowerment Theory, Model, or Framework Name	Data Collection Instruments Used to Gather Data on Empowerment	Research Approach	Measurements of Empowerment	Sample Size	Sample Units	Sample Gender Ratio	Indigenous Sample	Indigenous Identity	Region / Country	Protected Area Names
Adams et al.	2014	Toward increased engagement between academic and indigenous community partners in ecological research	Conceptual/case study	X	0	X	0	1	Model for enagagement between academics and indigenous communities	X	X	X	X	X	X	1	"Coastal First Nations" is the government designated name	North America / Canada	Great Bear Rainforest
Adger et al.	2005	The political economy of cross-scale networks in resource co-management	Conceptual/Case study	General empowerment	1	X	0	1	Political economy framework	Focus groups / ranking exercises / consensus workshops	Qualitative / quantitative	X	1	Case study	X	0	X	Caribbean / Tobago	Buccoo Reef Marine Park
Agrawal	2001	The regulatory community: Decentralization and the environment in the Van Panchayats (forest councils) of Kumaon, India	Case study	Political empowerment	1	X	0	0	X	X	Qualitative	X	X	X	X	0	X	Asia / India	X
Almudi and Berkes	2010	Barriers to empowerment: fighting eviction for conservation in a southern Brazilian protected area.	Research	General empowerment	1	"an approach that considers empowerment as the product of a network of interactions that build capacity through institutional collaboration and partnerships (Adger et al. 2005, Cash et al. 2006)" p219. "Empowerment is a process in which a group develops the ability to have an input into decisions that affect their livelihoods and become more independent in defending their interests." p.225	1	0	X	Focus groups / semi-structured interviews	Qualitative	X	96	Participants	X	0	X	South America / Brazil	Peixe Lagoon National Park
Altieri and Toledo	2011	The agroecological revolution in Latin America: Rescuing nature, ensuring food sovereignty and empowering peasants	Review	General empowerment	1	X	0	0	X	X	Qualitative	X	N/A	Small farmholders	X	0	X	Cuba, Brazil, Mexico. Central American and the Andean region	X
Altieri et al.	2012	Agroecologically efficient agricultural systems for smallholder farmers: Contributions to food sovereignty	Review	Community empowerment	1	X	0	0	X	X	Qualitative	X	N/A	Small farmholders	X	0	X	Caribbean / Cuba; South America / Brazil; Asia / Philipines; Africa / multiple countries (e.g., Malawi, Zambia, Niger, Mozambique, Cameroon, Madagascar)	X
Andrade and Rhodes	2012	Protected areas and local communities: An inevitable partnership toward successful conservation strategies?	Review	General empowerment	1	X	0	0	X	X	Quantitative	X	55	Protected Areas	X	0	X	North America / Mexico; South America / Brazil, Ecuador; Africa / Cameroon, Egypt, Kenya, Madagascar, Malawi, Mozambique, Nigeria, South Africa, Tanzania, Uganda, Zimbabwe; Asia / Bhutan, China, India, Indonesia, Malaysia, Myanmar, Nepal, Philippines, Taiwan, Thailand, Vietnam	Lencois Maranheses National Park / Kayapo Indigenous Area / Jigme Singye Wangchuck National Park / Korup National Park / Lobeke National Park / Benoue National Park / Waza National Park / Kilum-Ijim Forest / Wolong Nature Reserve / Shimentai Nature Reserve / Xishuangbanna Nature Reserve / Machalilla National Park / St Katherine Protectorate / Nanda Devi Biosphere Reserve / Rajaji National Park / …
Badola and Hussain	2003	Conflict in paradise: Women and protected areas in the Indian Himalayas	Overview	Women's empowerment	1	X	0	0	X	X	Qualitative	X	X	X	X	1	Bhotiya	Asia / India	Gangotri National Park / Corbett National Park / Rajaji National Park / Nanda Devi Biosphere Reserve / Binsar Wildlife Sanctuary
Ballvé	2013	Grassroots masquerades: Development, paramilitaries, and land laundering in Colombia	Research	Ethnic empowerment / Women's empowerment	2	X	0	0	X	X	Qualitative	X	X	X	X	0	X	South America / Colombia	X
Baral and Stern	2010	Looking back and looking ahead: Local empowerment and governance in the Annapurna Conservation Area, Nepal	Research	Local empowerment	1	X	0	0	X	Semi-structured interviews	Qualitative / Quantitative	5-point Likert type scale	190	Respondents	105 men : 28 women (CAMC: 57 men : 9 women; CFUC: 48 men: 19 women)	0	X	Asia / Nepal	Annapurna Conservation Area
Beger et al.	2004	A framework of lessons learned from community-based marine reserves and its effectiveness in guiding a new coastal management initiative in the Philippines	Conceptual review/synthesis	Community empowerment	1	X	0	0	X	X	Qualitative	X	X	X	X	0	X	Global; Asia / Philippines	Danjugan Island Marine Reserve and Sanctuaries
Beilin	2005	Photo-elicitation and the agricultural landscape: ‘Seeing’ and ‘telling’ about farming, community and place	Research	X	0	X	0	0	X	Photographs / in-depth interviews	Qualitative	X	18	Households	X	0	X	Oceania / Australia	X
Beitl	2011	Cockles in custody: The role of common property arrangements in the ecological sustainability of mangrove fisheries on the Ecuadorian coast	Research	Community empowerment	1	X	0	0	X	Semi-structured questionnaire / workshops	Quantitative	Social and/or ecological indicators: Dummy variables (agree/disagree)	91	Participants	X	0	X	South America / Ecuador	X
Berbés-Blázquez	2011	A participatory assessment of ecosystem services and human wellbeing in rural costa rica using photo-voice	Case Study	General empowerment	1	X	0	0	X	Photographs / participant observation / transect walks / workshops / informal interviews / semi-structured interviews	Quantitative / Qualitative	X	34	Participants	21 females : 13 males	0	X	South America / Costa Rica	La Amistad International Park
Berkes	2010	Devolution of environment and resources governance: Trends and future	Review	General empowerment / local empowerment / community empowerment	3	X	0	0	X	X	Qualitative	X	X	X	X	0	X	X	X
Birner and Mappatoba	2002	Community agreements on conservation in Central Sulawesi: A Coase solution to externalities or a case of empowered deliberative democracy?	Case Study	General empowerment	1	"The EDD [Empowered Deliberative Democracy] model was developed by Fung and Wright to analyze cases that “have the potential to be radically democratic in their reliance on the participation and capacities of ordinary people, deliberative because they institute reason-based decision making, and empowered since they attempt to tie action to discussion” (Fung and Wright, 2001: 7)" (4)	1	1	Empowered Deliberative Democracy model	Household surveys / Semi-structured interviews	Qualitative / Quantitative	Social and/or ecological indicators: Percent respondents that mention problems with national park; percent respondents that remember participating in one community agreement meeting	70	Households	X	1	X	Asia / Indonesia	Lore Lindu National Park
Bista and Webb	2006	Collection and marketing of non-timber forest products in the far western hills of Nepal	Research	General empowerment	1	X	0	0	X	Semi-structured questionnaire / key informant interviews / focus groups	Quantitative / Qualitative	X	144	Households	X	0	X	Asia / Nepal	X
Blackstock et al.	2010	Understanding and influencing behaviour change by farmers to improve water quality	Review	X	0	X	0	0	X	X	X	X	X	X	X	0	X	X	X
Bluwstein et al.	2016	Austere Conservation: Understanding Conflicts over Resource Governance in Tanzanian Wildlife Management Areas	Case Study	General empowerment	1	X	0	0	X	Participant observation / focus groups / semi-structured interviews / unstructured interviews / policy document review	Quantitative / Qualitative	X	194	Participants	X	0	X	Africa / Tanzania	Burunge Wildlife Management Area
Boudreaux and Nelson	2011	Community conservation in Namibia: Empowering the poor with property rights	Review	Legal empowerment	1	Legal empowerment as "...the process by which the poor are protected and enabled to use the law to advance their rights in the face of claims by both the public and the private sector (CLEP 2008, p. 38)" (19)	1	0	X	X	Review of case studies	X	X	X	X	0	X	Africa / Namibia	X
Brown	2002	Innovations for conservation and development	Review	General empowerment	1	"a process by which people, especially poor people , are enabled to take more control over their own lives and secure a better livelihood with ownership of productive assets as one key element" (definition cited from Chambers, 1993, 11)	1	0	X	X	Review of case studies	X	X	X	X	0	X	South America / Brazil; Caribbean / Tobago	Buccoo Reef Marine Park
Brown and Rosendo	2000	Environmentalists, rubber tappers and empowerment: The politics and economics of extractive reserves	Case studies	General empowerment / political empowerment / economic empowerment	3	"a process by which people, especially poor people , are enabled to take more control over their own lives and secure a better livelihood with ownership of productive assets as one key element" (definition cited from Chambers, 1993, 11)	1	0	X	Institutional analysis and case studies	Qualitative / Quantitative	X	X	X	X	1	X	South America / Brazil	X
Browne-Nuñez et al.	2014	Tolerance of wolves in Wisconsin: A mixed-methods examination of policy effects on attitudes and behavioral inclinations	Case study	General empowerment	1	"In the realm of environmental conflicts, fundamental components may include respect, participation, and access to and control over resources (Zimmerman, 2000). In wolf recovery, empowerment can be associated with the symbolism of wolves" (67).	1	0	X	Focus groups / surveys	Qualitative / Quantitative	X	N/A	Participants	X	0	X	North America / United States	X
Buch and Dixon	2009	South Africa's working for water programme: Searching for win-win outcomes for people and the environment	Case study	General empowerment	1	"According to the World Bank, it is ‘the process of increasing the assets and capabilities of individuals or groups to make purposive choices and to transform those choices into desired actions and outcomes’ (Alsop et al., 2006, p. 1). Like ‘poverty reduction’, its discursive use as a term has meaning that changes with time, culture, society, and political context"	1	0	X	Semi-structured interviews	Qualitative	X	X	X	X	0	X	Africa / South Africa	X
Budhathoki	2004	Linking communities with conservation in developing countries: Buffer zone management initiatives in Nepal	Research	General empowerment	1	X	0	0	X	X	Quantitative	X	X	X	X	0	X	Asia / Nepal	Royal Chitwan National Park / Royal Bardiya National Park / Langtang National Park / Makaku-Barun National Park / Say-Phoksundo National Park / Sagarmatha National Park / Koshi Tappu Wildlife Reserve / Parsa Wildlife Reserve / Royal Suklaphanta Wildlife Reserve / Khaptad National Park / Rara National Park / Annapurna Conservation Area / Kanchanjuga Conservation Area / Manaslu Conservation Area / …
Cetas and Yasué	2017	A systematic review of motivational values and conservation success in and around protected areas	Review (systematic)	X	0	X	0	0	X	Literature review	Quantitative / Qualitative	X	X	X	X	0	X	Global	X
Christie et al.	2017	Why people matter in ocean governance: Incorporating human dimensions into large-scale marine protected areas	Research/review	General empowerment	1	X	0	0	X	Action research and knowledge co-production exercise; participatory discussions	Quantitative / Qualitative	X	125	Participants	X	1	Look at 19 cultural leaders in Appendix A	Global	X
Cinner et al.	2009	Exploring Social Resilience in Madagascar's Marine Protected Areas	Research	Community empowerment	1	X	0	0	X	Household surveys / key informant interviews / participant observation	Quantitative / Qualitative	X	264	Households	X	0	X	Africa / Madagascar	Masoala National Park / Tanjona Marine Protected Area / Tampolo Marine Protected Area / Cap Masoala Marine Protected Area / Nosy Atafana Marine Protected Area / Sahamalaza Marine Protected Area
Clements et al.	2010	Payments for biodiversity conservation in the context of weak institutions: Comparison of three programs from Cambodia	Research	General empowerment	1	“the process through which people, and especially poorer people, are enabled to take more control over their own lives, and secure a better livelihood, with ownership of productive assets as one key element” (Chambers 1983).	1	0	X	X	Quantitative	X	3	Projects	X	0	X	Asia / Cambodia	Kulen Promtep Wildlife Sanctuary / Preah Vihear Protected Forest
Constantino et al.	2008	Indigenous collaborative research for wildlife management in Amazonia: The case of the Kaxinawá, Acre, Brazil	Research	Indigenous empowerment	1	X	0	0	X	Questionnaires / semi-structured interviews / focus groups / focal group meetings / participant observation	Quantitative / Qualitative	4-point Likert type scale	7	Communities	X	1	Kaxinawá	South America / Brazil	Unnamed
Constantino et al.	2012	Empowering local people through community-based resource monitoring: A comparison of Brazil and Namibia	Research	General empowerment / social empowerment / political empowerment / economic empowerment / psychological empowerment	5	“a participatory, developmental process through which marginalized or oppressed individuals and groups gain greater control over their lives and environment, acquire valued resources and basic rights, and achieve important life goals and reduced societal marginalization” (Maton 2008:5) (p. 2)	1	0	X	X	Quantitative / qualitative	X	X	X	X	0	X	South America / Brazil; Africa / Namibia	Unnamed
Cooke et al.	2013	Voluntary institutions and behaviours as alternatives to formal regulations in recreational fisheries management	Review	X	0	X	0	0	X	Literature review	Qualitative	X	X	X	X	0	X	Global	X
Coria and Calfucura	2012	Ecotourism and the development of indigenous communities: The good, the bad, and the ugly	Review	Political empowerment / legal empowerment	2	X	0	0	X	Literature review	Qualitative	X	X	X	X	0	X	Global	X
Coulibaly-Lingani et al.	2011	Factors influencing people's participation in the forest management program in Burkina Faso, West Africa	Research	X	0	X	0	1	Conceptual framework used to analyze participation in forest management	Household surveys	Quantitative / Qualitative	4-point Likert type scale	165	Participants	149 men : 16 women	1	Nuni, Wala	Africa / Burkina Faso	Ly forest management unit (FMU) in Sissili province / Korabou FMU in Sissili province / FMU no. 2 in Ziro province / FMU no. 9 in Ziro province
Cowell	2003	Substitution and scalar politics: Negotiating environmental compensation in Cardiff Bay	Research	X	0	X	0	0	X	Case Study	Qualitative	X	1	Case study	X	0	X	Europe / United Kingdom	Gwent Levels Wetland Reserve / Lower Severn Estuary Special Protection Area / Goldcliff-Uskmouth Reserve
Danielsen et al.	2005	Monitoring matters: Examining the potential of locally-based approaches	Synthesis of a special issue	General empowerment	1	Empowerment is inferred to mean "increased...resource management capacity, field experience and naturalist skills, and...motivation and pride in...work" (p. 2529).	1	0	X	Case studies	Quantitative / Qualitative	Social and/or ecological indicators	2	Case study	X	0	X	X	X
Danielsen et al.	2009	Local participation in natural resource monitoring: A characterization of approaches	Review	Local empowerment	1	X	0	0	X	Project comparison	Qualitative	X	8	Study sites	X	0	X	X	X
Danielsen et al.	2011	At the heart of REDD+: A role for local people in monitoring forests?	Research	Empowerment of local communities	1	X	0	0	X	Literature review	Quantitative	X	15	Case study	X	0	X	Asia / India; Africa / Tanzania and Madagascar	X
Davies and White	2012	Collaboration in natural resource governance: Reconciling stakeholder expectations in deer management in Scotland	Research	General empowerment / stakeholder empowerment	2	X	0	1	Participation spectrum	Case studies	Qualitative	X	3	Case study	X	0	X	Europe / Scotland	X
Derman	1995	Environmental NGOs, dispossession, and the state: The ideology and praxis of African nature and development	Research	General empowerment	1	X	0	0	X	Case studies	Qualitative	X	3	Case study	X	0	X	Africa / Zimbabwe	Matusadonha National Park / Nyanga National Park
Devendra and Leng	2011	Feed resources for animals in Asia: Issues, strategies for use, intensification and integration for increased productivity	Review	General empowerment	1	Empowerment enables people to have control and use of their own resources, set their own agendas, and work towards achieving their aspirations. In order to achieve these, they should have access to information and services, and a developed capacity to determine their own future.	1	0	X	Case studies	Qualitative / Quantitative	X	12	Case study	X	0	X	Asia	X
Dinerstein et al.	2017	An Ecoregion-Based Approach to Protecting Half the Terrestrial Realm	Research	Indigenous empowerment	1	X	0	0	X	X	X	X	2	Case study	X	0	X	Global	X
Dodson	2014	Co-governance and local empowerment? Conservation partnership frameworks and marine protection at Mimiwhangata, New Zealand	Research	Local empowerment	1	X	0	0	X	Semi-structured interviews	Qualitative	X	X	X	X	1	Maori, Ngatiwai iwi and coastal hapu (subtribes: Te Uri o Hikihiki and Te Whanau Whero)	Oceania / New Zealand	X
Durand and Vázquez	2011	Biodiversity conservation discourses. A case study on scientists and government authorities in Sierra de Huautla Biosphere Reserve, Mexico	Research	X	0	X	0	0	X	Open interviews / document reviews	Qualitative	X	19	Respondents	X	0	X	North America / Mexico	Sierra de Huautla Biosphere Reserve
Dyer et al.	2014	Assessing participatory practices in community-based natural resource management: Experiences in community engagement from southern Africa	Research	Community empowerment	1	"Empowerment infers the rebalancing of power to disenfranchised stakeholder groups through awareness raising or education (Potter et al., 1999), but can, and should, be viewed from multiple perspectives (Twyman et al., 2001)" and "Empowerment was clear when project participants had been given the authority to make decisions and were able to justify these" (144).	1	0	X	Semi-structured interviews / focus groups / household interviews / community meetings / case studies	Qualitative	X (see comment for explanation)	3	Case study	X	0	X	Africa / South Africa	X
Evans et al.	2008	Our shared responsibility': Participation in ecological projects as a means of empowering communities to contribute to coastal management processes	Research	X	0	X	0	0	X	Questionnaire	Quantitative	10-point Likert type scale	70	Participants	X	0	X	Europe / England	Blyth and Hartley Links Nature Reserve
Fabricius et al.	2007	Powerless spectators, coping actors, and adaptive co-managers: a synthesis of the role of communities in ecosystem management	Synthesis of a special issue	General empowerment	1	X	0	0	X	Literature review	Qualitative	X	7	Studies	X	0	X	Global	X
Felipe-Lucia et al.	2015	Ecosystem services flows: Why stakeholders' power relationships matter	Research	X	0	"For instance, empowered stakeholders can decide about the ecosystem services supplied and regulate access to them, negatively affecting non-empowered stakeholders by reducing their ability to access ecosystem services" (2).	1	0	X	Semi-structured interviews	Qualitative	X	71	Participants	X	0	X	Europe / Spain	Monasterio de Piedra Private Natural Park
Fischer et al.	2012	Conservation policy in traditional farming landscapes	Conceptual article	X	0	X	0	0	X	Case Study	X	X	1	Case study	X	0	X	Europe / Romania	X
Frangoudes et al.	2008	From open access to co-governance and conservation: The case of women shellfish collectors in Galicia (Spain)	Review	Women's empowerment / stakeholder empowerment	1	X	0	0	X	Case Study	Quantitative / Qualitative	X	X	X	X	0	X	Europe / Spain	X
Fraser et al.	2006	Bottom up and top down: Analysis of participatory processes for sustainability indicator identification as a pathway to community empowerment and sustainable environmental management	Case Study	Community empowerment	1	First sentence of "Community empowerment" section: "Another impact of participatory processes on sustainability indicator selection has been to increase community capacity to manage the environment in all three regions" (124).	1	0	X	Case studies	Qualitative / Quantitative	Social and/or ecological indicators: Counting the number of case studies that increase community capacity to manage the environment	3	Case study	X	1	First Nations	North America / Canada; Europe / United Kingdom; Africa / Botswana	X
Frost et al.	2006	Landscape-scale approaches for integrated natural resource management in tropical forest landscapes	Conceptual Article	Empowerment of local people	1	The authors note that many of their INRM guidelines "involve empowering local stakeholders directly, by allowing them to be heard and through amplifying their voices, and indirectly, by building their capacity to be more effective implementers of their own development and conservation efforts".	1	1	Integrated Natural Resource Management (INRM) framework	Literature review	Qualitative	X	3	Case study	X	0	X	Africa / Cameroon; Asia and Oceania / Indonesia; South America / Brazil	Tri-National de la Sangha / Reserva Extrativista Verde para Sempre
Garnett et al.	2009	Transformative knowledge transfer through empowering and paying community researchers	Case Study	X	0	"Involvement of rangers in the research [Marchinbar Island case study - Australia] has led to them understanding western scientific perspectives on the species’ significance. This has empowered them to advocate within their community for the removal of feral dogs" (573).	1	0	X	Case studies	Qualitative	X	6	Case study	X	1	Aboriginal	Oceania / Australia; Africa / Zimbabwe, Ethiopia, Kenya	X
Gaymer et al.	2014	Merging top-down and bottom-up approaches in marine protected areas planning: Experiences from around the globe	Case Study	Empowerment of local communities	1	X	0	0	X	Case studies	Qualitative	X	5	Case study	X	1	Haida Nation,Tlatlasikwala First Nation and Quatsino First Nation, Rapa Nui people	North America / Canada and Bahamas; Oceania / Fiji; Europe / England; South America / Chile	Scott Islands marine National Wildlife Area / Long Island Marine Managed Area / Motu Motiro Hiva Marine Park
Gbadegesin and Ayileka	2000	Avoiding the mistakes of the past: Towards a community oriented management strategy for the proposed National Park in Abuja-Nigeria	Research	Local empowerment	1	"it [the co-ordinated research management approach] empowers the local people directly affected by the establishment of the protected ecosystem to solve their own problems in a voluntary, non-regulatory manner thereby strengthening the local economy and social well being as well as the natural resources." (p.98)	1	0	X	Socio-economic survey / focus group	Quantitative / Qualitative	X	420	Participants	X	1	Gede, Bassa, Gwandara, Igbirra, Hausa, and Tiv	Africa / Nigeria	Abuja National Park
Gelcich and Donlan	2015	Incentivizing biodiversity conservation in artisanal fishing communities through territorial user rights and business model innovation	Case Study	X	0	X	0	0	X	Case Study	Qualitative	X	1	Case study	X	0	X	South America / Chile	X
Gelcich et al.	2009	Artisanal fishers' perceptions regarding coastal co-management policies in Chile and their potentials to scale-up marine biodiversity conservation	Research	Self-empowerment / empowerment of fisher communities	2	X	0	0	X	Semi-structured interviews / focus groups / questionnaires	Qualitative, Quantitative	5-point Likert type scale	196	fishers	X	0	X	South America / Chile	X
Gerhardinger et al.	2009	Local ecological knowledge and the management of marine protected areas in Brazil	Research	Community empowerment / Local ecological knowledge (LEK) empowerment	2	X	0	0	X	Semi-structured interviews	Qualitative	X	14	Participants	X	0	X	South America / Brazil	Costa dos Corais Environmental Protection Area / Abrolhos Marine National Park / Cananeia-Iguape-Peruibe Environmental Protection Area / Tupiniquins Marine Ecological Station / Mandira Marine Extractive Reserve / Arvoredo Biological Marine Reserve / Pirajubae Marine Extractive Reserve / Anhatomirim Environmental Protection Area / Baleia Franca Environmental Protection Area
Gilmore and Young	2012	The use of participatory mapping in ethnobiological research, biocultural conservation, and community empowerment: A case study from the Peruvian Amazon	Review	Political empowerment	1	"During the Maijuna mapping project, it became increasingly clear that the act and process of map making was politically empowering to the Maijuna, as highlighted by the fact that they would frequently engage in conversations about the political importance of the maps that they were producing" (22).	1	0	X	Participatory mapping / semi-structured interviews	Qualitative	X	4	Communities	X	1	Maijuna	South America / Peru	X
Goddard et al.	2013	Why garden for wildlife? Social and ecological drivers, Motivations and barriers for biodiversity management in residential landscapes	Research	Community empowerment	1	X	0	0	X	Household questionnaires / semi-structured interviews	Mixed methods	X	533	Households	X	0	X	Europe / England	X
Granek and Brown	2005	Co-management approach to marine conservation in Mohéli, Comoros Islands	Case Study	Local empowerment	1	X	0	0	X	Case Study	Qualitative	X	1	Case study	X	0	X	Africa / Comoros Islands	Moheli Marine Park
Groom and Harris	2008	Conservation on community lands: The importance of equitable revenue sharing	Research	Empowerment of local communities	1	X	0	0	X	Semi-structured questionnaire survey	Qualitative / Quantitative	X	180	Households	180 men : 0 women	1	Maasai	Africa / Kenya	Amboseli National Park / Tsavo National Park
Hall et al.	2014	Capturing critical institutionalism: A synthesis of key themes and debates	Review	Local empowerment	1	X	0	0	X	Literature review	Qualitative	X	X	X	X	0	X	X	X
Hellin and Schrader	2003	The case against direct incentives and the search for alternative approaches to better land management in Central America	Case Study, Research	Farmer empowerment	1	X	0	0	X	Interviews / questionnaires / case studies	Qualitative, Quantitative	X	521	Participants	X	0	X	Central America / Honduras, Nicaragua, El Salvador	X
Hill et al.	2010	Adaptive community-based biodiversity conservation in Australia's tropical rainforests	Case Study	Institutional empowerment / individual empowerment	2	X	0	0	X	Participatory co-research methods (document analysis and participant observation)	Qualitative	X	X	X	X	0	X	Oceania / Australia	X
Horton	2009	Buying up nature: Economic and social impacts of Costa Rica's ecotourism boom	Case Study	Local empowerment	1	X	0	0	X	Case Study	Qualitative	X	1	Case study	X	0	X	Central America / Costa Rica	Corcovado National Park
Horwich and Lyon	2007	Community conservation: Practitioners' answer to critics	Review	Community empowerment	1	X	0	0	X	X	Qualitative	X	23	Projects	X	0	X	Asia / India; North America / USA, Mexico; Central America; Belize; El Salvador, Nicaragua; Asia / Russia; Caribbean / Trinidad; Oceania / Papua New Guinea	X
Jackson and Wangchuk	2004	A Community-Based approach to mitigating livestock depredation by snow leopards	Case Study	Community empowerment	2	X	0	0	X	Case Study	Qualitative	X	1	Case study	X	0	X	Asia / India	Hemis National Park
Jupiter et al.	2014	Locally-managed marine areas: Multiple objectives and diverse strategies	Research/review	Community empowerment	1	X	0	0	X	Literature review / Workshop	Qualitative	X	50	Participants	X	0	X	Global	X
Kellert et al.	2000	Community natural resource management: Promise, rhetoric, and reality	Review	General empowerment	1	"the distribution of power and status, particularly among local peoples, including authority devolved from central and state governments to local peoples and institutions; as well as participation in decision making, sharing of control, and/or democratization" (707).	1	0	X	Case studies	Qualitative	X	5	Case study	X	0	X	Africa/Kenya; Asia/Nepal; North America/US	Annapurna Conservation Area / Makai-Barun Conservation Area / Kimana Community Wildlife Sanctuary
Kinnaird and O'Brien	2012	Effects of Private-Land Use, Livestock Management, and Human Tolerance on Diversity, Distribution, and Abundance of Large African Mammals	Research	X	0	X	0	0	X	X	X	X	X	X	X	0	X	Africa / Kenya	Unnamed
Klooster	2003	Campesinos and Mexican forest policy during the twentieth century	Review	X	0	X	0	0	X	X	Qualitative - Literature review	X	X	X	X	1	Maya; other unnamed groups	North America / Mexico	X
Kull	2002	Empowering pyromaniacs in Madagascar: Ideology and legitimacy in community-based natural resource management	Research	General empowerment	1	"Decision-making power comes through empowerment, which occurs when the decentralization of resource management gives not just responsibilities, but also rights, to local communities (58)."	1	0	X	Case Study	Qualitative	X	X	X	X	0	X	Africa / Madagascar	X
Lai and Nepal	2006	Local perspectives of ecotourism development in Tawushan Nature Reserve, Taiwan	Research	Community empowerment	1	X	0	0	X	Interviews / survey questionnaire	Quantitative / Qualitative	5-point Likert type scale	72	Participants	X	1	Paiwan Indigenous sample in Chialan 85% (n=48) and Zhenxiang 80% (n=24)	Asia / Taiwan	Tawushan Nature Reserve
Lane	2001	Affirming new directions in planning theory: Comanagement of protected areas	Overview	General empowerment / citizen empowerment	2	X	0	0	X	Literature review	Qualitative	X	X	X	X	0	X	X	X
Lane and Stephenson	2000	Institutional arrangements for fisheries: Alternate structures and impediments to change	Research	General empowerment	1	"the empowerment of the [fishing] industry includes the recognition that the functions of government at the disposal of industry provide value-added" (392).	1	0	X	Case Study	Qualitative	X	X	X	X	0	X	North America / Canada	X
Lapeyre	2011	The grootberg lodge partnership in Namibia:Towards poverty alleviation and empowerment for long-term sustainability	Research	Local empowerment / individual empowerment	2	"foster local empowerment at the individual and collective levels, through training, career development and decision-making sharing (social sustainability)"	1	0	X	Semi-structured livelihood questionnaire	Mixed methods	Social and/or ecological indicators: Response to question: "How are employment relations in this partnership, when compared with relations in a private project?" (Table 1, 227)	17	Participants	9 men : 8 women	0	X	Africa / Namibia	#Khoadi-//Hôas Conservancy
Litzinger	2004	The Mobilization of “Nature”: Perspectives from North-west Yunnan	Case Study	Ethnic empowerment	1	X	0	0	X	Interviews	Qualitative	X	X	X	X	1	X	Asia / Tibet	X
Magadlela and Mdzeke	2004	Social benefits in the Working for Water programme as a public works initiative	Literature review	X	0	X	0	0	X	Case Study	Qualitative	X	X	X	X	0	X	Africa / South Africa	X
Maikhuri et al.	2001	Conservation policy-people conflicts: A case study from Nanda Devi Biosphere Reserve (a World Heritage Site), India	Research	Empowerment of local people / empowerment of local communities	2	X	0	0	X	Archival analysis / participatory discussions	Mixed methods	X	419	Households	X	0	X	Asia / Indian Himalaya	Nanda Devi Biosphere Reserve
Makunga et al.	2008	Current perspectives on an emerging formal natural products sector in South Africa	Review	People empowerment / cultural empowerment	2	X	0	0	X	X	Quantitative	X	X	X	X	1	Xhosa and Rastafarian	Africa / South Africa	X
Maliao et al.	2009	Performance of community-based coastal resource management (CBCRM) programs in the Philippines: A meta-analysis	Review	Community empowerment	1	"The central element of co-management is the empowerment of the community of local resource users (e.g., fishers) by enabling them to participate, control and influence institutional decisions affecting their lives [1-3]" (818).	1	1	Fisheries co-management research framework	Meta-analysis	Quantitative	Social and/or ecological indicators: Response ratio of performance indicators from studies that used the fisheries comanagement research framework	10	Studies	X	0	X	Asia / Philippines	X
McDermott	2013	Certification and equity: Applying an "equity framework" to compare certification schemes across product sectors and scales	Review	General empowerment	1	X	0	1	McDermott et al.'s (2013) equity framework	X	Qualitative	X	4	Case study	X	0	X	X	X
Merrey et al.	2005	Integrating "livelihoods" into integrated water resources management: Taking the integration paradigm to its logical next step for developing countries	Review	General empowerment	1	"'empowerment’" [for people to solve their own water problems] includes encouraging stronger institutions based on local cultural principles leavened as necessary by concerns for equity and fair play, integrating scientific knowledge with local wisdom to identify the feasible options available to the community, and helping them to identify any external assistance they may need, for example source…	1	0	X	X	X	X	X	X	X	0	X	Africa / South Africa, Tanzania	X
Mulrennan et al.	2012	Revamping community-based conservation through participatory research	Research	Community empowerment	1	X	0	0	X	Semi-structured interviews / workshops / participant observation	Mixed methods	X	X	X	X	1	Cree Nation of Wemindji	North America / Canada (Wemindji territory on the east coast of James Bay)	Paakumshumwaau-Maatuskaau Biodiversity Reserve
Munthali	2007	Transfrontier conservation areas: Integrating biodiversity and poverty alleviation in Southern Africa	Review	X	0	X	0	0	X	X	Quantitative	X	X	X	X	0	X	Africa / Botswana, Lesotho, Malawi, Mozambique, South Africa, Zambia, Zimbabwe	Kgalagadi Transfrontier Park / Maloti-Drakensburg Park / Great Limpopo Transfrontier Park / Nyika National Park
Murphree	2009	The strategic pillars of communal Natural Resource Management: Benefit, empowerment and conservation	Review	General empowerment / legal empowerment / self-empowerment	3	"A properly empowered CBNRM regime is one which has legitimate boundaries, members and leadership, which has the right to plan for and use its resources, to determine the modes of that usage, benefit fully from their resources, determine the distribution of such benefits, set by-laws for management and negotiate with other social actors" (2559). Self-empowerment "This has taken two forms. One is …	1	0	X	Case Study	Qualitative	X	1	Case study	X	0	X	Africa / Zimbabwe	Masoka Ward
Napier et al.	2005	Evaluating conditions for successful co-management of subsistence fisheries in KwaZulu-Natal, South Africa	Research	General empowerment	1	X	0	0	X	Questionnaires / interviews / focal group discussion	Mixed methods	5-point Likert type scale	7	Communities	States that linefishers were "predominantly men" and subsistence harvesters of intertidal vertebrates were "prodominantly...women and children" (166)	0	X	Africa / South Africa	X
Noe and Kangalawe	2015	Wildlife protection, community participation in conservation, and (dis) empowerment in southern Tanzania.	Case Study	General empowerment / community empowerment / legal empowerment / economic empowerment / social empowerment / psychological empowerment / political empowerment	7	"...empowerment as a process, by which, people gain control over their lives, democratic participation in the life of their community and a critical understanding of their environment (Perkins and Zimmerman 1995)" (246) and "...proponents of participatory development use the concept of empowerment as a multidimensional approach to poverty reduction arguing that if a person or group is empowered, …	1	0	X	Structured interview / semi-structured interviews / informal interviews / focus groups / field observations / village statistics	Mixed methods	X	122	Participants	X	1	Wahyao, Wandonde and Wandendeule	Africa / Tanzania	X
Novacek	2008	Engaging the public in biodiversity issues	Review	X	0	X	0	0	X	X	X	X	X	X	X	0	X	X	X
Oldekop et al.	2016	A global assessment of the social and conservation outcomes of protected areas	Review	General empowerment	1	"Increased control over lives and livelihoods, including control over natural resource management, or increased land-tenure security" (135)	1	0	X	X	Quantitative	X	160	Protected Areas	X	0	X	X	X
Paloniemi and Vainio	2011	Legitimacy and empowerment: combining two conceptual approaches for explaining forest owners' willingness to cooperate in nature conservation	Research	General empowerment	1	"the processes in which the stakeholders learn to be active users of power and to respect the active role of other stakeholders’" and "empowerment is a process in which a person’s inner motivation increases (Conger and Kanungo 1988; Thomas and Velthouse 1990) and strengthens one’s perceptions of self-efficacy and a belief in performing well (Bandura 1977). In addition, because the empowering proc…	1	0	X	Questionnaire	Quantitative	5-point Likert type scale	965	Participants	733 men : 232 women	0	X	Europe / Finland	X
Peluso	1992	The Political Ecology of Extraction and Extractive Reserves in East Kalimantan, Indonesia	Review	Indigenous empowerment	1	X	0	0	X	Literature review	Qualitative	X	X	X	X	0	X	Asia / Indonesian Borneo	Unnamed
Pretty and Shah	1997	Making soil and water conservation sustainable: From coercion and control to partnerships and participation	Review	X	0	X	0	0	X	Policy review / literature review	Qualitative	X	X	X	X	1	USA - Anasazi, Hohokam, Pueblo, Zuni, Hopi, Navajo, and Papago; Africa/S Asia - unnamed	North America / United States; Africa / Kenya, Zimbabwe; Asia / India	X
Pretty and Smith	2004	Social capital in biodiversity conservation and management	Conceputal study (social capital)	X	0	X	0	0	X	Literature review	Qualitative	X	X	X	X	0	X	X	X
Pulhin and Dressler	2009	People, power and timber: The politics of community-based forest management	Case Study	X	0	X	0	0	X	Policy review / document review / key informant interviews	Qualitative	X	N/A	Respondents	X	1	Unnamed: Mention Indigenous peoples but not specific	Asia / Philippines	X
Purcell and Brown	2005	Against the local trap: Scale and the study of environment and development	Conceptual study of "local trap"	X	0	X	0	0	X	Literature review / case study / interviews / participant observation / archival analysis	Qualitative	X	X	X	X	1	Unnamed: Mention Indigenous peoples but not specific	South America / Brazil	X
Rahman and Begum	2010	The strategy of empowering poor for wetland resources conservation in Bangladesh	Case Study	Economic empowerment	1	"Introduction of people-owned and people-managed credit and savings enhanced their sense of ownership, self-identity and confidence and provided economic empowerment in the form of capacities required for engaging in new enterprises" (91)	1	0	X	X	Mixed methods	X	X	X	X	0	X	Asia / Bangladesh	X
Raik et al.	2008	Power in natural resources management: An application of theory	Conceptual review of "power"	General empowerment	1	X	0	0	X	X	Qualitative	X	X	X	X	0	X	X	X
Rajasekharan and Suchintha	2006	Women empowerment for biodiversity conservation through self help groups: a case from Periyar Tiger Reserve, Kerala, India	Case Study	Women's empowerment	1	X	0	0	"Implicit in the idea of empowerment is a certain theory of social change, in particular the change from a hierarchical to an egalitarian type of society"	X	Mixed methods	X	X	X	Focus of study is on women	1	Unnamed: Mention Indigenous peoples but the focus here is on displaced and relocated peoples that include "tribal peoples" as well as other minority groups living around this protected area	Asia / India	Periyar Tiger Reserve
Reed	2008	Stakeholder participation for environmental management: A literature review	Literature review	General empowerment	1	X	0	0	X	X	X	X	X	X	x	0	X	X	X
Reed et al.	2013	Participatory scenario development for environmental management: A methodological framework illustrated with experience from the UK uplands	Case Study	X	0	Empowerment associated with influencing decision-making and enhanced understanding/access to information: "stakeholder engagement in scenario development may empower those involved, through the co-generation of knowledge with researchers and increasing participants’ capacity to use this knowledge."	1	0	X	X	X	X	X	X	X	0	X	X	X
Savage et al.	2010	Developing an effective community conservation program for cotton-top tamarins (Saguinus oedipus) in Colombia	Case Study	Community empowerment	1	X	0	0	X	Case Study	Qualitative	X	X	X	X	0	X	South America / Colombia	X
Sebele	2010	Community-based tourism ventures, benefits and challenges: Khama Rhino Sanctuary Trust, Central District, Botswana	Research	Community empowerment / local empowerment	2	X	0	0	X	X	X	X	X	X	X	0	X	Africa / Botswana	Khama Rhino Sanctuary Trust
Sharma et al.	2010	Mountain biodiversity conservation and management: A paradigm shift in policies and practices in the Hindu Kush-Himalayas	Case Study	General empowerment	1	X	0	0	X	X	X	X	X	X	X	0	X	Asia / Hindu Kush-Himalayas in India, Pakistan, Myanmar, Nepal, Bhutan, Afghanistan, China	Unnamed
Sheppard et al.	2010	Ten years of adaptive community-governed conservation: Evaluating biodiversity protection and poverty alleviation in a West African hippopotamus reserve	Case Study	Local empowerment	1	X	0	0	X	Interviews	Qualitative	X	X	X	X	1	Wala (locally known as Wechiegee), Birifor, Hausa and Dagaabe	Africa / Ghana	Wechiau Community Hippo Sanctuary
Stephanson and Mascia	2014	Putting People on the Map through an Approach That Integrates Social Data in Conservation Planning	Conceptual review	Political empowerment	1	"...people’s ability to participate in and influence decision making processes that affect their lives (UNDP et al. 2005)" (1238).	1	0	X	Social data sets	Qualitative	Social and/or ecological indicators	X	X	X	0	X	Asia / Nepal	Unnamed
Stern	2008	The power of trust: Toward a theory of local opposition to neighboring protected areas	Research	General empowerment	1	X	0	1	A Model of Public Opposition to Neighboring Parks	Semi-structured household surveys / key informant interviews / participant observation	Quantitative / Qualitative	X	515	Participants	X	0	X	North America / United States; South America / Ecuador	Virgin Islands National Park / Great Smoky Mountains National Parks / Podocarpus National Park
Thomas	2001	Habitat conservation planning: Certainly empowered, somewhat deliberative, questionably democratic	Conceptual overview and case study	General empowerment	1	X	0	1	Empowered Deliberative Democracy Model	X	Qualitative	X	1	Case study	X	0	X	North America / United States	X
Toomey and Domroese	2013	Can citizen science lead to positive conservation attitudes and behaviors?	Review	X	0	X	0	1	Citizen science-conservation behavior feedback model	Case studies / surveys / focus groups	Qualitative	X	93	Participants	"Well over three-quarters female" equaling over 56 women : 18 men (case study 1); "Eighty percent of ECP [Earthwatch Coyote Project] volunteers were female" equaling 15 women : 4 men	0	X	North America / United States	X
Torell et al.	2010	Moderating our expectations on livelihoods in ICM: Experiences from Thailand, Nicaragua, and Tanzania	Research	Community empowerment / social empowerment / political empowerment / psychological empowerment / gender empowerment	5	"To empower those who are disadvantaged means developing confidence and changing attitudes and behaviors that allow individuals and groups to alter the power differentials in their community, in effect creating new spaces of control (Nelson & Wright, 1995)" (231).	1	0	X	Focus groups / Household surveys / in-depth key informant interviews	Mixed methods	5-point Likert type scale	847	Respondents	491 women : 356 men	0	X	Central America / Nicaragua; Asia / Thailand; Africa / Tanzania	Padre Ramos Protected Area
Tran and Walter	2014	Ecotourism, gender and development in northern Vietnam	Research	Women's empowerment	1	X	0	1	Gender analysis frameworks; Longwe's framework for women's empowerment (March et al. 1999) & Scheyven's (2000) model on women's empowerment in ecotourism	Document analysis / participant observation / in-depth semi-structured interviews	Mixed methods	X	14	Participants	9 women : 5 men	0	x	Asia / Vietnam	Giao Xuan National Park
Twyman	2000	Participatory conservation? Community-based natural resource management in Botswana	Case study	General empowerment	1	"In the people-centred perspective [on community-based natural resource management benefits], it is the process which empowers poor people by enhancing local management capacity, increasing confidence in Indigenous potential and raising collective consciousness, as well as meeting local needs and priorities. . .suggest[ing] that genuine, people-centred active or transformative participation leads…	1	1	Community-based natural resource management (CBNRM) and participatory frameworks	Informal interviews / semi-structured interviews / repeat interviews / group discussions / informal conversations / participant observation	Mixed methods	X	X	X	X	1	Basarwa (San or Khwe/ Bushmen); Batswana; Herero	Africa / Botswana	Okwa Wildlife Management Area
Wali et al.	2017	A new approach to conservation: using community empowerment for sustainable well-being	Research	Community empowerment	1	"‘. . .it empowers local people to participate in conservation efforts. Governments are then more likely to respond favorably to community demands. This can then strengthen local peoples’ capacity to create sustainable livelihoods and improve well-being" (1).	1	0	X	Asset mapping: community meetings; focus groups; household economic surveys; storytelling though photography; territoy mapping; creation of community shields/crests; participant-derived kinship network diagrams and diagrams of local instiutional relationships; institutional mapping ("we document the organizational structure of the community, and examine the nature of the communities’ relationship…	Qualitative	5-point Likert type scale	75	Communities	X	1	Kakataibo; Secoya; Shawi	South America / Peru	Cordillera Azul National Park / The Ampiyacu-Apayacu Regional Conservation Area / Sierra del Divisor National Park
Walker et al.	2007	When participation meets empowerment: The WWF and the politics of invitation in the Chimalapas, Mexico	Research	Indigenous empowerment	2	X	0	0	X	Participant observation / open-ended interviews	Qualitative	X	1	Case study	X	1	Zoques	North America / Mexico	X
Wallace and Pierce	1996	An evaluation of ecotourism in Amazonas, Brazil	Research	Empowerment of local people	1	X	0	0	X	X	X	X	X	X	X	0	X	South America / Brazil	Jaú National Park / Anavilhanas National Park
Walpole and Wilder	2008	Disentangling the links between conservation and poverty reduction in practice	Review	Local empowerment	1	"‘. . .[9 of 34 Fauna & Flora International Biodiversity & Human Needs Programme projects from 2004–2007] aimed to increase local empowerment, mainly through participatory approaches to increase local engagement in conservation decision making" (542).	1	1	Framework of rationales for engaging with poverty (see Table 1)	Document analysis / key informant interview / participant observation	Qualitative	Social and/or ecological indicators: Counting number of projects focused on increasing local involvement in decision-making	34	Projects	X	0	X	22 countries (all not listed in the Appendix)	Unnamed
Wang et al.	2006	Farmer attitudes towards conservation in Jigme Singye Wangchuck National Park, Bhutan	Research	Empowerment of local communities	1	X	0	0	X	Surveys / informal conversations with key informants / field observations	Quantitative / Qualitative	Social and/or ecological indicators: Counting the number of respondents that suggested monetary benefits and compensation for wildlife damages to crops	274	Households	131 men : 143 women	0	X	Asia / Bhutan	Jignme Singye Wangchuck National Park
Webb et al.	2004	Using local user perceptions to evaluate outcomes of protected area management in the Sagay Marine Reserve, Philippines	Research	Physical and social empowerment / island empowerment	3	"Molocaboc fishers should be included in the monitoring activities, through both physical and social empowerment (for example, monitoring vessels and a strong decision-making voice), combined with outreach or extension activities by the SMR management staff to clearly define the needs and solutions envisioned by the Molocaboc Island residents" (145)	1	0	X	In-depth stakeholders survey	Qualitative	Social and/or ecological indicators	62	Participants	31 men : 31 women	0	X	Asia / Philippines	Sagay Marine Reserve
Weladji et al.	2003	Stakeholder attitudes towards wildlife policy and the Bénoué Wildlife Conservation Area, North Cameroon	Research	X	0	X	0	0	X	X	X	X	114	Households	X	1	Dourou, FulBés	Africa / Cameroon	Bénoué National Park
Zulu	2008	Community forest management in Southern Malawi: Solution or part of the problem?	Research	Community empowerment	1	X	0	1	CNRM model	Structured interviews / semi-structured interviews / focus groups	Mixed methods	X	381	Households	X	0	X	Africa / Malawi	X
													46	Participants

## Sheet: Appendix S2
Supplementary Materials: Reviewing, redressing, and (re)claiming empowerment for conservation
Table S2: Names, descriptions, and data entry formats for 15 variables used to review 121 empowerment-related conservation articles (1992-2017)
Variable	Description	Variable formats	If data are unavailable
Author	Self-explanatory	Self-explanatory	NA
Year	Self-explanatory	Self-explanatory	NA
Title	Self-explanatory	Self-explanatory	NA
Reviewer	Self-explanatory	Self-explanatory	NA
Empowerment Type	The kind of empowerment referred to by the authors, either as the central focus of their paper or an aspect of their work	Text: exact phrase the authors use to describe empowerment (e.g., political empowerment). If not qualified, describe as "General empowerment".	X
Empowerment Types (number)	The total number of forms of empowerment explored in the reviewed article	Numerical	X
Empowerment Definition	How the authors define empowerment	Text: exact text of the definition (copy and pasted); however, an implicit definition is acceptable if the reviewer provides support (e.g., quote).	X
Empowerment Theory	Whether the authors use a specific theory, model, or framework to frame or interpret their use or analysis of empowerment	Binary: Yes = 1, No = 0	0
Empowerment Theory Name	The name of the empowerment theory used by the authors	Text: e.g., Property rights theory of empowerment (Khwaja 2005)	X
Article type	The type of study conducted by the authors	Text: e.g., Review / research / case study / conceptual article / other	Should always be available based on our individual assessments
Data Collection Instruments Used to Gather Data on Empowerment	The research tools authors used to collect data on empowerment	Text: e.g., Survey, structured interview, focus groups	X
Research approach	Broad description of the analytical strategy the authors used to understand and measure empowerment	Text: e.g., Quantitative / qualitative / mixed methods	X
Measurements of Empowerment	The precise quantitative measurement the authors used to assess empowerment	Text: e.g., 5-point Likert type scale	X
Sample Size and Units	The type and size of the sample from which empowerment data were collected	Text: e.g., 82 households	Include any available details. If no study participants, input X
Sample Gender Ratio	The gender ratio of informants that participated in the study	Text: e.g., 45 men : 82 women	X
Indigenous Sample	Whether an Indigenous group was included in the study sample	Binary: Yes = 1, No = 0	X
Indigenous Identity	The name of the Indigenous group included in the study sample	Text: e.g., Masaai, Inuit, etc.	X
Region / Country	The broad geographic region and specific country where the study took place	Text: e.g., North America / Canada	X
Protected Area Names	The names of protected areas from which data were collected	Text: e.g., Big Bend National Park	X
Comments	Any additional comments or notes you would like to include to provide additional context and detail for interpreting the article	Text	[Leave blank]

## Sheet: Appendix S3
Supplementary Materials: Reviewing, redressing, and (re)claiming empowerment for conservation
Table S3: Protected areas (PAs) that were the focus of 121 empowerment-related conservation articles (1992-2017)
Protected Area Name		Number of articles
1	Unnamed	7
2	Annapurna Conservation Area	4
3	Nanda Devi Biosphere Reserve	3
4	Bénoué National Park	2
5	Buccoo Reef Marine Park	2
6	Jignme Singye Wangchuck National Park	2
7	Masoala National Park	2
8	Rajaji National Park	2
9	Royal Bardia National Park	2
10	Royal Chitwan National Park	2
11	Royal Suklaphanta Wildlife Reserve	2
12	Tsavo National Park	2
13	#Khoadi-//Hôas Conservancy	1
14	Abrolhos Marine National Park	1
15	Abuja National Park	1
16	Alaugndaw Kathapa National Park	1
17	Amboseli National Park	1
18	Ampiyacu-Apayacu Regional Conservation Area	1
19	Anavilhanas National Park	1
20	Anhatomirim Environmental Protection Area	1
21	Arvoredo Biological Marine Reserve	1
22	Baleia Franca Environmental Protection Area	1
23	Barisan I Nature Reserve	1
24	Batang Ai National Park	1
25	Binsar Wildlife Sanctuary	1
26	Blyth and Hartley Links Nature Reserve	1
27	Burunge Wildlife Management Area	1
28	Bwindi Impenetrable National Park	1
29	Calakmul Biosphere Reserve	1
30	Cananeia-Iguape-Peruibe Environmental Protection Area	1
31	Cap Masoala Marine Protected Area	1
32	Chatthin Wildlife Sanctuary	1
33	Corbett National Park	1
34	Corcovado National Park	1
35	Cordillera Azul National Park	1
36	Costa dos Corais Environmental Protection Area	1
37	Cross River National Park	1
38	Danjugan Island Marine Reserve and Sanctuaries	1
39	Dhorpatan Hunting Reserve	1
40	Forest management unit (FMU) no. 2 in Ziro province	1
41	Forest management unit (FMU) no. 9 in Ziro province	1
42	Gangotri National Park	1
43	Giao Xuan National Park	1
44	Gir National Park	1
45	Goldcliff-Uskmouth Reserve	1
46	Gonarezhou National Park	1
47	Great Bear Rainforest	1
48	Great Limpopo Transfrontier Park	1
49	Great Smoky Mountains National Park	1
50	Greater St Lucia Wetland Nature Reserve	1
51	Gwent Levels Wetland Reserve	1
52	Hemis National Park	1
53	Htamanthi wildlife Sanctuary	1
54	Jaú National Park	1
55	Kalakad Mundanthurai Tiger Reserve	1
56	Kanchanjuga Conservation Area	1
57	Kasungu National Park	1
58	Katavi National Park	1
59	Kayapo Indigenous Area	1
60	Kgalagadi Transfrontier Park	1
61	Khao Yai National Park	1
62	Khama Rhino Sanctuary Trust	1
63	Khaptad National Park	1
64	Kibale Association for Rural and Economic Development	1
65	Kibale National Park	1
66	Kilum-Ijim Forest	1
67	Kimana Community Wildlife Sanctuary	1
68	Korabou forest management unit (FMU) in Sissili province	1
69	Korup National Park	1
70	Koshi Tappu Wildlife Reserve	1
71	Kruger National Park	1
72	Kulen Promtep Wildlife Sanctuary	1
73	La Amistad International Park	1
74	Lake Mburo National Park	1
75	Langtang National Park	1
76	Lencois Maranheses National Park	1
77	Lobeke National Park	1
78	Long Island Marine Managed Area	1
79	Lore Lindu National Park	1
80	Los Tuxtlas Biosphere Reserve	1
81	Lower Severn Estuary Special Protection Area /	1
82	Ly forest management unit (FMU) in Sissili province	1
83	Machalilla National Park	1
84	Makalu Baurun Conservation Area	1
85	Makai-Barun Conservation Area	1
86	Makaku-Barun National Park	1
87	Maloti-Drakensburg Park	1
88	Manaslu Conservation Area	1
89	Mandira Marine Extractive Reserve	1
90	Mantadia National Park	1
91	Maputo Elephant Reserve	1
92	Masoka Ward	1
93	Matusadonha National Park	1
94	Mgahinga Gorila National Park	1
95	Moheli Marine Park	1
96	Monasterio de Piedra Private Natural Park	1
97	Motu Motiro Hiva Marine Park	1
98	Nairobi National Park	1
99	Nosy Atafana Marine Protected Area	1
100	Nyanga National Park	1
101	Nyika National Park	1
102	Okwa Wildlife Management Area	1
103	Otoch Ma'ax Yetel Kooh	1
104	Paakumshumwaau-Maatuskaau Biodiversity Reserve	1
105	Padre Ramos Protected Area	1
106	Parsa Wildlife Reserve	1
107	Peixe Lagoon National Park	1
108	Periyar Tiger Reserve	1
109	Phong Dien Nature Reserve	1
110	Pirajubae Marine Extractive Reserve	1
111	Podocarpus National Park	1
112	Preah Vihear Protected Forest	1
113	Rajah Sikatuna Protected Landscape	1
114	Rara National Park	1
115	Reserva Extrativista Verde para Sempre	1
116	Sagarmatha National Park	1
117	Sahamalaza Marine Protected Area	1
118	Sariska tiger Reserve	1
119	Say-Phoksundo National Park	1
120	Sagay Marine Reserve	1
121	Scott Islands marine National Wildlife Area	1
122	Selous Game Reserve	1
123	Serengeti National Park	1
124	Shimentai Nature Reserve	1
125	Shivapuri National Park	1
126	Sierra del Divisor National Park	1
127	Sierra de Huautla Biosphere Reserve	1
128	St Katherine Protectorate	1
129	Tadoba Andahari Tiger Reserve	1
130	Tampolo Marine Protected Area	1
131	Tanjona Marine Protected Area	1
132	Tawushan Nature Reserve	1
133	Tri-National de la Sangha	1
134	Tsitsikamma National Park	1
135	Tupiniquins Marine Ecological Station	1
136	Virgin Islands National Park	1
137	Waza National Park	1
138	Wechiau Community Hippo Sanctuary	1
139	Wolong Nature Reserve	1
140	Wu-Wei-Kang Wildlife Refuge	1
141	Xishuangbanna Nature Reserve	1

## Sheet: Appendix S4
Supplementary Materials: Reviewing, redressing, and (re)claiming empowerment for conservation
Table S4: Methods and tools used to collect data about empowerment from 121 empowerment-related conservation articles (1992-2017)
Data collection instrument	Number of articles
None	35
Case studies	25
Semi-structured interviews	22
Focus groups/focal group discussions/participatory discussions	19
Participant observation	13
Literature reviews	13
Archival/document/policy analyses	9
Household surveys	7
Key informant interviews	5
Unspecified questionnaire	5
Workshops	5
Unstructured/open-ended interviews	4
Undefined interviews (i.e., just described as "interviews")	4
Photography (e.g., Photovoice, photo-elicitation)	3
Participatory mapping	2
Informal conversations	2
Institutional analyses	2
Field observations (not participant observation)	2
"Semi-structured questionnaire"	2
Survey questionnaire	2
Knowledge co-production exercise	1
"In-depth stakeholder survey"	1
"Semi-structured livelihoood questionnaire"	1
"Semi-structured questionnaire survey"	1
Art	1
Asset mapping	1
Household interviews	1
Household questionnaire	1
In-depth interviews	1
In-depth key informant interviews	1
In-depth semi-structured interviews	1
Project comparison	1
Ranking exercises	1
Repeat interviews	1
Structured interviews	1

## Sheet: Appendix S5
Supplementary Materials: Reviewing, redressing, and (re)claiming empowerment for conservation
Table S5: Sample units and sizes used to make inferences about empowerment or measure empowerment in a conservation context across 77 articlesa (1992-2017)
Sample unit	Number of articles	Sample size min	Sample size max	Mean	SD
Archivesb	1	NA	NA	NA	NA
Case studies	26	1	15	3	3.45
Communities	4	4	75	23.3	34.53
Households	10	18	533	239.7	165.46
Participants	29	14	965	200.4	256.57
Projects	3	3	34	20	15.72
Protected areas	2	55	160	107.5	74.23
Studies	2	7	10	8.5	2.12
Study sites	1	8	8	8	NA
aOne article (Zulu 2008) used household interviews and focus groups with participants to make inferences about empowerment in the study
bSample sizes were not reported for the study drawing from archival data
cSample sizes were missing for 4 of the 29 articles that sampled participants

## Sheet: Appendix S6
Supplementary Materials: Reviewing, redressing, and (re)claiming empowerment for conservation
Table S6: Indigenous Peoples who were participants or research subjects in 29 empowerment-related conservation articles (1992-2017)
Indigenous groups	Number of articles
Aboriginal	1
Basarwa (San or Khwe / Bushmen)	1
Bassa	1
Batswana	1
Bhotiya	1
Birifor	1
Coastal First Nations	1
Cook Islander	1
Cree Nation of Wemindji	1
Dagaabe	1
Dourou	1
First Nations (Coastal First Nations after 2011)	1
FulBés	1
Gede	1
Gwandara	1
Haida Nation	1
Hausa	2
Herero	1
Igbirra	1
Kakataibo	1
Kaxinawá	1
Maasai	1
Maijuna	1
Maori	1
Marquesan	1
Maya	1
Native Hawaiian	1
Navajo	1
Ngatiwai iwi	1
Nuni	1
Paiwan	1
Quatsino First Nation	1
Rapa Nui	2
Rastafarian	1
Secoya	1
Shawi	1
Te Uri o Hikihiki	1
Te Whanau Whero	1
Tiv	1
Tlatlasikwala First Nation	1
Tongan	1
Wahyao	1
Wala (also known as Wechiegee)	2
Wandendeule	1
Wandonde	1
Xhosa	1
Zoque	1
Unnamed	3
